# Supplementary material for: Impact of Simultaneous Nutrient Priming and Biopriming on Soybean Seed Quality and Health
Source: Plants (Basel). 2024 Sep 11;13(18):2557. doi: 10.3390/plants13182557 (PMC11434937; doi:10.3390/plants13182557)
Supplement: Supplementary file 1 [file plants-13-02557-s001.zip]

Archive with 1 entries (1 files):
- plants-3200924-supplementary.pdf
